# Supplementary material for: A Ti3C2Tx-Based Composite as Separator Coating for Stable Li-S Batteries
Source: Nanomaterials (Basel). 2022 Oct 26;12(21):3770. doi: 10.3390/nano12213770 (PMC9658629; doi:10.3390/nano12213770)
Supplement: Supplementary file 1 [file nanomaterials-12-03770-s001.zip]

Archive with 1 entries (1 files):
- nanomaterials-1929341-supplementary.pdf
